# Supplementary material for: Patterns of Father Involvement and Child Development among Families with Low Income
Source: Children (Basel). 2021 Dec 9;8(12):1164. doi: 10.3390/children8121164 (PMC8699948; doi:10.3390/children8121164)
Supplement: Supplementary file 1 [file children-08-01164-s001.zip]

Archive with 1 entries (1 files):
- children-1474455-supplementary.pdf
